# Supplementary material for: Quality of basic emergency obstetric and newborn care services from patients’ perspective in selected public health centers in Addis Ababa, Ethiopia 2022: A cross-sectional study
Source: PLoS One. 2025 Apr 3;20(4):e0320729. doi: 10.1371/journal.pone.0320729 (PMC11967978; doi:10.1371/journal.pone.0320729)
Supplement: S2 File — (XLSX) [file pone.0320729.s002.xlsx]

## Sheet: Quality of BeMONC SPSS
age	Agecat	Residence	Edulevel	Occupation	Occupother	Marstatus	Husbedulevel	Husboccup	Husboccupother	Avemonincome	Incomcat	Gravidity	Gravidicat	ANCfollowup	Currpreg	Typevisit	Modetrans	Modetransother	Lengthstaycare	Prescompanion	Moddelivery	Healthcond	Birthoutcome	Healthnewborn	Payservices	Respectcourtesy	Confortlaborenvt	Examactivefollowup	Askpermission	Explclearlanguage	Similaradvice	Spentenoughtime	Encourgreassure	Enoughcarelabor	Equipmentavailability	Competentconfident	Privacykept	Enoughcaredeli	Nhealthprovi	Healthworkeravail	Suffiroombed	Wardsanitation	Toilotshower	Breastimmed	Counselbaby	Babycare	MVAantipain	Respculture	Respprivacy
30	4	1	3	4		2	3	2		2000	2	2	2	1	1	1	3	On foot	1	1	1	1	1	2	1	5	4	4	2	4	4	4	5	4	2	4	4	3	2	3	2	3	2	4	4	4	#NULL!	3	4
25	3	1	4	1		2	3	2		20000	5	2	2	1	1	1	2		3	1	1	1	1	2	2	3	5	4	2	4	3	4	4	4	4	4	4	4	4	4	3	4	4	5	4	4	#NULL!	3	3
32	4	1	2	4		2	4	2		3500	3	3	2	1	1	1	2		2	1	2	2	1	1	1	3	3	4	4	4	3	4	4	5	2	4	4	4	4	4	2	4	2	4	4	5	#NULL!	4	4
32	4	1	2	4		2	3	2		3000	2	2	2	1	1	1	3	Ride	1	1	1	1	1	2	1	4	3	4	3	4	4	4	4	4	4	3	4	4	4	4	4	4	2	4	4	4	#NULL!	4	4
37	5	1	1	4		2	1	3		2000	2	3	2	1	1	1	2		2	1	1	1	1	2	2	4	2	4	2	4	4	4	4	4	4	4	3	4	4	4	2	3	2	4	4	4	#NULL!	4	3
33	4	1	3	1		2	3	2		4500	3	3	2	1	1	1	2		1	1	1	1	1	2	1	4	2	4	4	4	4	4	4	4	3	4	4	4	4	4	3	3	1	5	4	2	#NULL!	4	4
26	3	1	2	1		2	2	3		3000	2	1	1	1	1	1	2		3	1	1	1	1	2	2	4	4	4	4	4	3	4	4	4	3	4	4	4	4	4	3	5	2	5	4	4	#NULL!	3	4
25	3	1	3	4		2	2	5		4000	3	3	2	1	1	1	2		1	1	1	1	1	1	2	3	4	4	2	4	4	4	5	4	4	4	4	4	4	4	4	5	2	4	4	4	#NULL!	4	4
23	2	2	2	4		2	2	6	Farmer	2000	2	1	1	2	1	1	2		1	1	1	1	1	2	2	2	4	2	1	2	2	2	2	2	2	3	3	2	2	2	2	5	2	4	2	3	#NULL!	2	3
30	4	1	2	4		2	3	3		700	1	1	1	1	1	1	2		1	1	1	1	1	1	2	5	5	5	1	5	5	5	5	5	5	5	4	5	5	5	5	4	4	5	5	5	#NULL!	4	4
30	4	1	3	4		2	3	2		2000	2	2	2	1	1	1	2		2	1	1	2	1	1	1	3	3	1	1	4	2	1	1	1	2	1	4	1	5	1	1	4	1	1	1	5	#NULL!	1	4
36	5	1	2	3		2	2	5		1500	1	5	2	1	1	1	2		1	1	1	1	1	1	1	5	5	5	5	5	5	5	5	5	5	4	4	3	4	2	4	4	3	5	5	5	#NULL!	4	5
24	2	1	3	4		2	4	1		2500	2	2	2	1	1	1	2		1	1	1	1	1	2	1	5	5	5	4	5	5	5	5	5	5	4	4	5	5	4	5	5	5	5	5	5	#NULL!	5	5
35	5	1	1	4		2	2	3		3000	2	5	2	1	1	1	2		1	1	1	1	1	2	2	5	5	5	4	5	5	5	5	5	4	5	5	5	5	5	5	5	5	5	5	5	#NULL!	5	5
20	2	1	2	4		2	2	2		5000	4	1	1	1	1	1	2		1	1	1	2	1	2	1	4	5	4	4	3	3	4	2	4	2	3	4	4	4	5	2	4	2	4	3	4	#NULL!	3	4
18	1	1	1	2		2	2	3		2000	2	1	1	1	1	1	2		1	1	1	1	1	2	2	4	4	3	2	2	3	4	4	4	2	4	4	4	5	4	2	4	2	5	4	4	#NULL!	3	4
30	4	1	4	1		2	5	6	Student	4000	3	2	2	1	1	1	2		1	1	1	1	1	2	1	4	4	4	4	4	3	4	4	4	2	5	4	4	2	4	2	3	1	4	4	4	#NULL!	3	4
32	4	1	2	2		2	3	2		2000	2	2	2	1	1	1	2		1	1	1	1	1	2	1	3	3	4	4	4	4	4	5	4	3	3	4	4	3	2	2	3	1	4	4	4	#NULL!	4	4
20	2	2	2	4		2	2	3		2000	2	1	1	1	1	1	1		1	1	1	1	1	2	2	2	2	2	2	1	2	2	2	2	2	3	2	2	4	3	2	3	2	4	2	2	#NULL!	2	3
25	3	1	2	4		2	2	3		3000	2	1	1	1	1	1	3	On foot	1	1	1	1	1	2	2	4	2	4	2	4	4	3	4	4	1	4	4	4	2	2	1	1	1	4	4	4	#NULL!	5	4
27	3	1	2	4		2	2	2		3000	2	3	2	1	1	1	2		1	1	1	1	1	2	2	4	4	4	2	4	4	4	4	4	4	4	4	4	4	3	3	4	2	4	2	3	#NULL!	3	4
30	4	1	1	4		2	1	2		1000	1	3	2	1	1	1	1		1	1	1	1	1	2	2	4	4	4	2	4	3	4	4	4	4	4	4	4	3	4	4	3	1	4	4	3	#NULL!	4	4
27	3	1	2	4		2	3	2		10000	5	2	2	1	1	1	3		2	1	1	1	1	2	2	3	4	4	2	4	4	3	2	4	4	4	4	4	3	4	2	4	2	4	4	3	#NULL!	4	4
30	4	1	1	4		2	1	3		1500	1	1	1	1	1	1	1		1	1	1	1	1	2	2	4	1	2	4	4	4	4	5	4	3	5	5	4	3	4	2	4	1	5	4	4	#NULL!	3	4
23	2	1	2	4		2	3	2		1500	1	1	1	1	1	1	2		3	1	2	1	1	2	2	3	3	4	2	3	4	3	4	3	3	3	4	3	2	2	1	4	4	4	4	4	#NULL!	3	4
25	3	1	2	4		2	2	2		2000	2	1	1	1	1	1	1		1	1	1	1	1	2	2	4	2	4	2	4	4	4	4	3	4	4	4	4	4	2	3	2	2	5	4	4	#NULL!	4	4
25	3	1	3	4		2	3	2		3000	2	1	1	1	1	1	2		1	1	1	1	1	2	2	4	4	4	2	3	4	4	4	4	3	4	4	4	4	5	4	4	4	4	2	4	#NULL!	4	4
24	2	1	2	4		2	5	2		5000	4	1	1	1	1	1	2		1	1	1	1	1	2	1	4	4	4	4	4	4	4	4	5	2	3	4	4	4	4	4	4	2	4	4	4	#NULL!	4	4
26	3	1	1	4		2	1	2		2500	2	1	1	1	1	1	2		1	2	1	1	1	2	2	2	3	2	2	3	3	3	2	2	2	3	2	2	3	2	2	4	1	4	2	2	#NULL!	3	2
27	3	1	3	4		2	5	2		3000	2	1	1	1	1	1	3	Ride	1	1	1	1	1	2	2	1	2	4	2	2	3	2	2	2	2	3	3	2	2	2	2	4	4	2	3	2	#NULL!	2	3
25	3	1	3	4		2	3	2		5000	4	2	2	1	1	1	2		1	1	1	1	1	2	1	2	3	3	2	4	3	3	2	3	2	3	4	3	3	3	3	4	2	4	2	3	#NULL!	2	4
29	3	1	1	4		2	5	1		8000	5	1	1	1	1	1	2		1	1	1	1	1	2	2	4	3	4	3	4	3	4	4	4	4	4	4	4	4	4	3	4	4	4	3	4	#NULL!	4	4
20	2	1	2	4		2	2	3		2000	2	1	1	2	1	1	1		1	1	1	1	1	2	2	1	4	3	2	2	3	3	2	3	2	3	3	2	3	2	2	4	2	3	2	3	#NULL!	2	2
29	3	1	2	4		2	3	3		2500	2	3	2	1	1	1	2		3	1	1	1	1	2	2	3	4	4	2	4	3	4	4	4	3	3	4	4	4	4	2	4	2	4	4	4	#NULL!	3	4
21	2	1	3	4		2	2	2		6000	4	1	1	1	1	1	3	Ride	4	1	1	1	1	2	1	3	2	2	2	3	3	3	2	2	2	3	4	3	3	2	2	4	1	4	3	3	#NULL!	3	4
30	4	1	1	4		2	2	1		3000	2	3	2	1	1	1	2		2	1	1	1	1	2	1	4	4	4	2	2	4	4	4	4	3	3	3	4	4	3	4	4	2	4	4	4	#NULL!	3	3
25	3	1	5	1		2	5	1		8000	5	1	1	1	1	1	2		2	1	1	1	1	1	1	3	3	4	2	2	2	4	3	3	2	4	3	3	2	4	2	4	1	4	2	4	#NULL!	3	3
26	3	1	2	2		2	3	2		8500	5	1	1	1	1	1	2		2	1	1	1	1	2	1	4	4	4	4	4	4	4	5	4	3	4	5	4	4	4	4	4	3	4	4	4	#NULL!	4	4
21	2	1	3	4		2	4	1		8000	5	1	1	1	1	1	2		1	1	1	1	1	2	1	3	4	2	3	2	3	4	4	4	2	4	4	4	2	3	2	4	1	2	2	2	#NULL!	3	4
28	3	1	5	1		2	5	1		15000	5	1	1	1	1	1	2		4	1	1	1	1	2	1	4	4	3	3	3	4	4	4	3	4	4	4	4	4	4	4	4	2	4	4	4	#NULL!	3	4
23	2	1	2	2		2	2	2		1000	1	2	2	1	1	1	2		1	1	1	1	1	2	1	4	4	2	2	4	2	2	2	2	2	4	2	2	4	2	4	4	2	4	4	4	#NULL!	4	2
22	2	1	2	4		2	3	3		3000	2	1	1	1	2	1	2		1	1	1	2	1	2	1	3	4	4	2	2	4	2	2	2	4	2	4	2	4	1	4	4	1	4	2	3	#NULL!	3	4
30	4	1	3	1		2	2	3		9000	5	2	2	1	1	1	2		1	1	1	1	1	2	1	4	5	4	4	4	4	4	4	5	4	4	4	4	4	4	2	4	2	4	4	5	#NULL!	4	4
29	3	1	2	4		2	3	2		8000	5	1	1	1	1	1	1		1	1	1	1	1	2	2	4	5	4	2	4	4	4	4	4	4	4	4	4	4	4	4	5	2	4	4	4	#NULL!	4	4
30	4	1	1	4		2	1	1		2000	2	2	2	1	1	1	1		1	1	1	1	1	2	2	5	4	4	2	2	4	4	4	4	3	3	4	4	4	4	4	4	2	4	4	4	#NULL!	4	4
29	3	1	4	2		2	4	2		20000	5	2	2	1	1	1	3	Private car	1	1	1	1	1	2	1	3	4	4	2	3	3	4	5	5	2	5	4	4	2	4	2	3	2	4	2	3	#NULL!	4	4
35	5	1	1	2		2	2	2		1200	1	3	2	1	1	1	3	On foot	1	2	1	1	1	1	2	2	4	2	1	2	4	2	2	3	2	4	3	3	2	2	2	3	2	2	2	2	#NULL!	2	3
24	2	1	5	4		2	4	2		4000	3	1	1	1	1	1	2		1	1	2	1	1	2	2	5	5	4	5	4	4	4	4	4	4	4	4	5	3	4	4	4	3	5	4	4	#NULL!	5	4
31	4	1	2	2		2	3	2		1500	1	3	2	1	1	1	2		1	1	1	1	1	1	1	4	4	3	4	4	3	4	5	4	4	4	3	4	3	2	4	3	3	4	5	5	#NULL!	4	4
33	4	1	4	1		2	3	2		8000	5	3	2	1	1	1	2		1	2	1	1	1	1	1	2	2	2	1	2	2	2	2	2	2	2	2	2	2	2	2	3	2	5	2	2	#NULL!	3	2
30	4	1	3	1		2	4	1		4500	3	2	2	1	1	1	1		1	1	1	1	1	2	2	4	3	4	2	4	3	4	5	4	3	3	4	4	4	3	4	3	2	4	4	4	#NULL!	5	3
24	2	1	2	4		2	2	2		10000	5	3	2	1	1	1	2		1	1	1	1	1	1	1	3	4	4	2	4	4	4	4	4	4	3	4	4	3	4	4	4	4	4	4	4	#NULL!	4	4
31	4	1	2	4		2	3	2		20000	5	3	2	1	1	1	2		1	1	1	1	1	2	2	4	4	4	4	2	4	4	4	4	4	3	4	4	4	4	4	4	4	4	4	4	#NULL!	3	4
36	5	1	2	4		2	3	6	Retired	1200	1	2	2	1	1	1	2		1	1	1	1	1	2	2	5	4	4	4	4	4	4	4	4	4	4	4	4	4	3	4	4	4	4	4	4	#NULL!	4	4
29	3	1	4	1		2	4	1		5000	4	3	2	1	1	1	2		1	1	1	1	1	2	2	4	4	4	4	4	4	4	4	3	4	4	4	4	2	3	4	4	3	4	4	4	#NULL!	4	4
26	3	1	2	4		2	3	2		5000	4	2	2	1	1	1	2		1	1	1	1	1	1	2	4	5	4	2	3	4	4	3	4	3	4	4	4	3	4	4	4	4	4	4	4	#NULL!	4	3
27	3	1	2	4		2	2	2		1500	1	1	1	1	1	1	2		1	1	1	1	1	2	2	4	4	3	4	4	3	4	4	4	4	3	3	4	3	4	4	4	3	3	4	4	#NULL!	3	4
30	4	1	1	4		2	2	2		4000	3	3	2	1	1	1	2		1	1	1	1	1	2	1	4	4	4	4	4	4	4	3	3	4	4	3	4	4	4	4	3	3	4	4	4	#NULL!	4	4
39	5	1	3	2		2	3	2		3000	2	4	2	1	1	1	2		1	2	1	1	1	2	1	2	4	2	2	2	1	2	2	2	2	3	1	2	2	3	2	3	3	4	2	2	#NULL!	2	1
32	4	1	1	2		2	2	2		2000	2	4	2	1	1	1	2		2	1	1	1	1	2	1	5	4	4	4	4	4	3	4	4	3	4	4	4	3	4	3	4	3	4	4	4	#NULL!	3	4
30	4	1	5	1		2	5	2		10000	5	1	1	1	1	1	2		1	1	1	1	1	2	1	4	5	4	4	3	4	4	4	5	4	3	4	4	4	2	4	4	4	4	2	4	#NULL!	3	4
34	4	1	3	4		1	#NULL!	#NULL!		1500	1	2	2	1	1	1	2		1	1	1	1	1	2	1	4	3	4	1	4	4	4	2	4	2	3	3	3	4	4	2	4	1	4	4	4	#NULL!	4	3
25	3	1	5	1		2	5	2		10000	5	1	1	1	1	1	1		1	1	1	1	1	2	1	4	4	4	1	2	4	3	4	4	2	3	4	4	5	3	2	3	1	5	4	4	#NULL!	3	4
28	3	1	2	4		2	2	3		4000	3	2	2	1	1	1	2		1	1	1	1	1	2	2	4	3	4	2	2	4	3	4	4	3	4	4	3	2	4	1	3	1	4	4	4	#NULL!	3	4
37	5	1	2	2		2	3	4		1040	1	3	2	1	1	1	2		2	1	1	1	1	1	2	4	4	4	2	4	4	4	5	4	1	3	4	4	2	3	4	4	1	4	4	3	#NULL!	4	5
42	5	1	3	3		3	#NULL!	#NULL!		2000	2	2	2	1	1	1	2		1	1	1	2	1	2	2	5	3	5	4	4	4	5	5	4	2	3	3	4	4	5	1	2	2	5	5	4	#NULL!	5	3
35	5	1	3	3		3	#NULL!	#NULL!		2500	2	1	1	1	2	1	2		2	2	1	1	1	2	2	2	4	3	1	2	4	2	4	2	2	4	2	2	2	2	2	4	1	4	3	2	#NULL!	2	2
22	2	1	2	4		2	3	2		10000	5	2	2	2	1	1	2		2	2	1	1	1	2	2	2	2	3	2	2	2	2	1	3	2	3	3	2	3	2	1	2	1	4	2	3	#NULL!	2	3
25	3	1	2	2		2	2	4		4000	3	1	1	2	1	1	2		1	1	1	1	1	2	2	4	4	4	2	2	4	4	5	4	4	3	4	4	3	5	4	5	2	5	5	4	#NULL!	3	4
23	2	1	2	3		2	2	2		5000	4	2	2	1	1	1	2		2	1	1	1	1	1	2	4	4	4	1	1	3	4	4	4	3	4	4	4	4	2	4	4	2	5	4	4	#NULL!	3	4
28	3	1	1	4		2	2	3		1500	1	1	1	1	1	1	2		1	2	1	1	1	2	2	2	2	3	1	2	2	2	2	2	3	4	4	2	3	2	3	4	2	4	4	3	#NULL!	2	4
30	4	1	4	1		2	4	1		4000	3	2	2	1	1	1	2		1	1	1	1	1	2	2	5	4	4	2	4	4	4	5	4	3	3	3	4	4	4	3	4	3	4	2	4	#NULL!	4	4
24	2	1	2	4		2	3	2		3000	2	4	2	1	1	1	2		1	1	1	1	1	2	2	4	4	3	4	4	4	4	2	4	2	4	3	4	1	4	1	2	1	4	4	3	#NULL!	4	3
35	5	1	3	4		2	3	2		5000	4	4	2	1	1	1	2		1	1	1	1	1	2	2	3	5	3	2	4	4	4	5	4	2	4	4	4	4	5	4	4	2	5	4	4	#NULL!	4	4
26	3	2	2	4		2	2	2		4000	3	2	2	1	1	2	1		1	1	2	1	1	2	2	1	2	2	2	2	2	2	2	2	1	3	4	2	2	2	2	2	2	4	2	2	#NULL!	3	4
28	3	1	5	1		2	4	2		4000	3	2	2	1	1	1	2		3	1	1	2	1	2	1	2	1	4	3	2	3	4	4	3	1	2	4	2	2	1	2	4	1	4	3	3	#NULL!	3	4
22	2	1	3	4		2	5	1		8000	5	1	1	1	1	1	2		1	1	1	1	1	2	2	5	5	3	1	4	2	4	4	3	2	2	4	3	2	3	2	3	1	2	1	2	#NULL!	3	4
39	5	1	3	4		2	3	1		3000	2	2	2	1	1	1	1		1	1	1	1	1	2	1	1	1	2	2	2	4	4	2	3	2	4	2	2	4	4	3	4	2	4	4	3	#NULL!	3	3
35	5	1	2	4		2	1	3		3000	2	4	2	1	1	1	2		1	1	1	1	1	2	2	4	5	4	4	4	2	4	4	4	3	5	4	4	4	5	4	5	4	4	4	4	#NULL!	4	4
37	5	1	3	2		2	4	2		2000	2	2	2	1	1	1	3	Private car	1	1	1	1	1	2	2	5	4	4	5	4	4	4	4	4	4	5	4	4	4	4	4	5	4	4	5	4	#NULL!	5	4
29	3	1	2	4		2	2	2		3000	2	2	2	1	1	1	2		1	1	1	1	1	2	2	4	4	3	4	2	3	4	2	4	4	3	4	4	4	5	4	5	2	4	4	4	#NULL!	4	4
29	3	1	1	2		2	3	2		2000	2	2	2	1	1	1	2		2	1	1	1	1	2	2	4	4	4	2	4	4	4	4	4	4	4	4	4	4	4	4	5	4	5	4	4	#NULL!	3	4
21	2	1	1	4		2	1	3		1500	1	1	1	1	1	1	3	Ride	2	1	1	1	1	2	2	3	4	4	1	2	3	4	4	3	2	4	3	4	3	4	2	4	2	4	2	4	#NULL!	4	3
30	4	1	2	3		4	#NULL!	#NULL!		800	1	2	2	1	1	1	2		4	1	1	2	1	2	2	4	4	4	4	4	4	4	1	3	2	3	4	4	4	4	3	4	4	4	2	4	#NULL!	4	4
23	2	1	3	2		2	5	2		6000	4	1	1	1	1	1	2		2	1	1	1	1	2	2	3	4	4	2	4	4	4	4	4	4	2	3	4	4	3	2	4	1	4	4	3	#NULL!	3	3
40	5	1	2	4		2	3	1		500	1	3	2	1	1	1	3	On foot	1	1	1	1	1	2	2	5	4	4	4	4	2	4	4	4	2	4	3	4	4	4	2	4	2	5	5	4	#NULL!	4	3
22	2	1	3	4		2	3	2		4000	3	2	2	1	1	1	3	On foot	1	1	1	1	1	2	2	4	5	3	2	3	4	4	5	4	2	4	5	4	2	4	1	3	1	4	4	4	#NULL!	3	3
30	4	1	2	4		2	3	2		4000	3	2	2	1	1	1	3	Private car	1	1	1	1	1	2	2	5	4	4	4	4	4	5	4	4	4	4	3	4	5	4	3	5	4	4	4	5	#NULL!	4	3
28	3	1	3	4		2	3	2		1400	1	3	2	1	1	1	3	On foot	1	1	1	1	1	2	2	4	5	4	4	4	4	4	4	5	3	4	4	4	5	4	4	5	3	4	4	4	#NULL!	3	3
30	4	1	1	4		2	1	3		2000	2	5	2	1	1	1	1		1	1	1	1	1	1	1	4	4	4	2	2	3	4	4	5	4	3	4	4	4	4	3	4	1	4	4	4	#NULL!	5	4
31	4	1	3	4		2	3	2		5000	4	4	2	1	1	1	2		2	1	1	1	1	2	2	2	4	2	1	2	3	2	4	3	1	3	4	3	2	2	1	3	2	4	2	3	#NULL!	2	3
27	3	1	3	4		2	4	2		4500	3	3	2	1	1	1	2		4	1	2	1	1	2	1	4	2	4	2	3	2	4	3	3	1	1	4	2	3	4	3	4	2	4	4	4	#NULL!	3	4
30	4	1	2	2		4	#NULL!	#NULL!		1000	1	3	2	1	1	1	2		1	1	1	1	1	2	2	4	4	4	4	3	3	4	4	4	2	3	4	4	4	4	3	4	3	4	4	3	#NULL!	4	4
38	5	1	2	3		2	3	3		3500	3	5	2	1	1	1	2		1	1	2	1	1	2	1	4	4	3	2	2	1	3	3	3	3	3	3	2	2	3	4	3	2	4	2	3	#NULL!	4	3
40	5	1	2	4		2	2	5		5000	4	6	2	1	1	1	3	On foot	1	2	1	1	1	2	2	3	2	4	3	4	4	2	1	2	3	3	4	2	2	2	3	4	2	2	1	2	#NULL!	2	3
27	3	1	2	4		2	2	3		1500	1	1	1	1	1	1	2		2	1	1	1	1	1	2	4	4	3	4	4	4	4	4	4	3	4	3	4	2	3	2	5	2	4	4	3	#NULL!	4	4
27	3	1	3	4		2	2	3		1500	1	1	1	1	1	1	3	On foot	2	1	1	1	1	2	2	4	4	4	4	3	4	4	4	4	4	4	4	4	5	2	4	4	4	2	4	4	#NULL!	4	4
25	3	1	2	4		2	2	2		6000	4	2	2	1	1	1	2		2	1	1	1	1	2	2	4	5	4	4	3	4	3	2	3	2	4	3	4	3	4	2	5	4	4	4	4	#NULL!	3	3
37	5	1	1	3		2	2	3		2000	2	1	1	1	1	1	2		4	1	1	2	1	2	1	5	5	5	5	5	5	5	5	5	3	3	3	4	3	2	2	2	2	2	2	4	#NULL!	3	3
22	2	1	3	4		2	5	2		7000	5	3	2	1	2	1	2		1	1	1	1	1	2	2	4	4	4	2	2	2	2	2	4	4	4	3	4	2	2	4	2	2	4	4	4	#NULL!	4	3
25	3	1	2	4		2	2	3		3000	2	1	1	1	2	1	1		1	1	1	2	1	1	2	5	4	5	5	5	5	5	4	4	4	4	3	4	5	5	5	4	4	2	2	4	#NULL!	4	3
25	3	1	1	4		2	2	3		3000	2	1	1	1	1	1	3	On foot	1	1	1	1	1	2	1	4	5	5	5	5	5	5	4	4	5	5	4	4	4	5	4	4	4	4	4	4	#NULL!	4	4
30	4	1	5	2		2	5	1		15000	5	2	2	1	1	2	1		2	1	1	1	1	2	1	2	1	4	2	5	5	2	4	4	3	4	3	1	1	1	1	1	1	4	4	4	#NULL!	4	3
30	4	1	2	4		2	1	2		3000	2	3	2	1	1	1	2		2	1	1	1	1	2	1	5	5	5	4	5	5	5	5	5	5	4	3	5	4	5	5	5	2	5	5	5	#NULL!	4	3
24	2	1	2	4		2	5	1		6500	5	2	2	1	1	1	2		1	1	1	1	1	2	2	4	5	5	2	5	5	5	2	2	4	4	3	4	2	4	4	4	4	4	2	4	#NULL!	4	3
18	1	1	2	4		2	2	3		1500	1	1	1	1	2	1	2		1	1	1	1	1	2	2	5	4	4	4	4	4	4	4	4	4	4	3	4	4	4	4	4	2	4	4	4	#NULL!	4	4
38	5	1	3	4		2	3	3		1500	1	4	2	1	1	1	2		1	1	1	1	1	2	2	2	4	2	2	4	4	2	4	4	4	4	3	4	4	3	4	4	4	2	2	4	#NULL!	4	3
30	4	1	1	4		2	1	2		2000	2	2	2	1	1	1	3	On foot	1	1	1	1	1	2	1	4	4	5	5	5	5	5	5	4	2	3	3	2	4	2	4	4	5	4	2	4	#NULL!	4	3
25	3	1	2	3		3	#NULL!	#NULL!		1500	1	1	1	1	1	1	3	On foot	1	1	1	1	1	2	2	4	4	5	5	5	5	5	5	5	5	4	4	5	5	5	5	5	5	5	5	5	#NULL!	3	4
25	3	1	2	4		2	3	2		5000	4	1	1	1	2	1	1		1	1	1	2	1	1	1	5	5	5	5	5	5	5	5	5	5	5	5	5	5	5	4	4	4	3	5	5	#NULL!	5	4
35	5	1	2	4		2	2	2		2000	2	3	2	1	1	1	2		1	1	1	1	1	2	2	5	5	5	1	4	4	5	4	4	2	4	3	4	2	4	4	5	1	4	5	5	#NULL!	1	3
25	3	1	2	4		2	3	2		5000	4	1	1	1	2	1	2		1	1	1	1	1	1	2	5	5	5	5	1	1	5	5	4	5	5	3	4	5	5	5	5	5	5	5	5	#NULL!	5	3
23	2	1	2	4		2	2	2		2000	2	1	1	1	1	1	2		1	1	1	2	1	2	2	4	5	5	1	1	1	1	5	4	5	5	4	1	5	4	5	4	2	2	1	5	#NULL!	1	4
30	4	1	3	4		2	2	1		13000	5	2	2	1	1	1	3	Private car	1	1	1	1	1	2	1	5	5	5	1	1	1	5	1	1	1	4	4	1	1	3	4	1	3	1	1	1	#NULL!	1	3
27	3	1	5	1		2	5	1		14000	5	2	2	1	1	1	2		1	1	1	1	1	2	1	5	5	5	5	5	5	5	5	5	5	5	5	5	4	5	5	5	5	5	5	5	#NULL!	5	5
26	3	1	2	4		2	3	2		1500	1	2	2	1	1	1	3	Ride	1	1	1	1	1	2	1	4	4	4	5	5	5	5	1	1	5	4	4	1	5	5	5	5	5	5	5	5	#NULL!	5	5
29	3	1	3	2		2	3	1		3000	2	1	1	1	1	1	1		1	1	1	2	1	2	2	4	3	4	4	5	4	5	5	4	2	4	4	4	2	4	2	2	2	5	5	4	#NULL!	4	4
26	3	1	3	4		2	3	1		3500	3	2	2	1	1	1	2		1	1	1	1	1	2	2	4	4	4	4	3	4	4	2	2	3	2	3	3	3	3	3	3	2	4	3	3	#NULL!	2	3
27	3	1	2	4		2	5	3		2000	2	1	1	1	1	1	3	On foot	1	1	1	1	1	2	2	4	5	4	4	3	2	4	5	4	3	4	4	4	3	4	3	5	1	4	4	4	#NULL!	5	4
31	4	1	4	2		2	5	2		6000	4	2	2	1	1	1	3	Ride	2	1	1	1	1	2	2	4	5	3	2	4	4	4	5	3	2	4	4	3	2	3	1	4	4	4	4	4	#NULL!	3	4
30	4	1	3	4		2	3	2		4000	3	2	2	1	1	1	2		1	1	1	1	1	2	2	2	4	4	4	4	4	4	5	4	3	4	4	4	2	2	3	3	1	4	3	3	#NULL!	2	4
30	4	1	3	4		2	3	2		2500	2	2	2	1	1	1	2		2	1	1	2	1	2	1	1	3	3	2	4	2	2	4	2	2	3	4	2	1	2	1	3	2	4	2	2	#NULL!	2	4
22	2	1	5	1		2	5	2		5000	4	1	1	1	1	1	2		1	2	1	1	1	2	2	2	4	2	2	3	4	2	2	2	3	4	3	2	2	2	3	4	1	5	5	4	#NULL!	2	3
35	5	1	3	4		2	3	3		3000	2	2	2	1	1	1	2		1	1	1	1	1	2	2	2	4	2	4	4	3	4	4	3	2	2	4	3	2	4	3	3	3	4	4	4	#NULL!	3	4
39	5	1	3	4		2	4	2		3000	2	4	2	1	1	1	3	On foot	1	1	1	1	1	2	2	4	5	3	3	4	4	4	5	4	2	4	4	5	3	5	2	4	2	5	4	4	#NULL!	4	4
26	3	1	4	1		2	3	1		4000	3	1	1	1	1	1	3	Ride	1	1	1	1	1	2	1	3	2	3	4	4	4	3	2	3	3	3	4	3	2	4	2	2	1	4	3	3	#NULL!	3	4
24	2	1	2	2		2	3	2		3000	2	1	1	1	1	1	1		4	1	2	1	1	2	1	1	2	4	1	2	2	1	1	2	1	2	4	2	2	2	1	2	2	4	2	2	#NULL!	2	4
26	3	1	2	2		2	3	2		6000	4	1	1	1	1	1	1		1	1	2	1	1	2	2	4	5	4	4	2	4	4	5	5	2	4	4	5	3	5	3	4	2	4	5	4	#NULL!	4	4
29	3	1	5	1		2	5	2		10000	5	1	1	1	1	1	3	Ride	1	1	1	1	1	2	1	5	3	4	4	4	4	5	4	5	1	3	4	4	2	4	2	4	3	4	2	4	#NULL!	4	4
27	3	1	5	2		2	4	2		7000	5	1	1	1	1	1	2		1	1	1	1	1	2	2	5	4	4	4	4	4	5	5	5	5	5	4	4	3	5	4	5	4	4	4	5	#NULL!	4	4
35	5	1	1	4		2	2	2		4000	3	3	2	1	1	1	2		3	1	1	1	1	2	2	4	4	5	3	4	4	4	2	4	5	3	4	4	3	3	3	5	4	4	4	4	#NULL!	4	4
28	3	1	2	2		2	1	2		5000	4	2	2	1	1	1	2		2	1	1	1	1	2	1	4	3	4	4	5	4	4	3	3	2	4	4	3	4	4	4	4	2	4	4	4	#NULL!	4	4
26	3	1	4	1		2	5	2		8000	5	1	1	1	1	1	3	Ride	1	1	1	1	1	2	1	5	5	2	2	4	4	4	4	2	2	3	4	4	5	2	3	4	2	4	2	2	#NULL!	4	4
26	3	1	5	1		2	5	1		25000	5	2	2	1	1	1	2		1	1	1	1	1	2	2	4	4	4	4	3	4	4	2	4	2	4	4	4	4	3	2	3	1	4	4	3	#NULL!	4	4
26	3	1	3	3		3	#NULL!	#NULL!		1500	1	2	2	1	1	1	2		3	1	1	1	1	2	2	5	4	4	4	2	4	4	5	4	3	4	4	5	2	4	4	4	4	5	3	4	#NULL!	5	4
24	2	1	2	4		2	2	3		2000	2	2	2	1	1	1	2		1	1	1	1	1	2	2	4	5	4	2	2	4	4	3	4	2	4	4	4	3	3	1	3	1	4	1	3	#NULL!	4	4
30	4	2	4	1		2	5	1		10000	5	3	2	2	1	1	2		1	1	1	1	1	2	2	2	2	1	3	2	2	2	2	2	2	4	3	2	4	2	2	4	1	5	2	3	#NULL!	2	3
26	3	1	5	2		2	5	2		17000	5	1	1	1	1	1	2		1	1	1	1	1	2	1	2	4	2	1	3	4	3	5	4	2	2	4	3	1	2	2	3	1	4	2	2	#NULL!	4	4
38	5	1	3	2		2	4	2		2500	2	2	2	1	1	1	2		1	1	1	1	1	2	1	3	4	2	1	3	4	2	4	3	2	2	4	3	2	3	3	3	2	4	1	4	#NULL!	3	4
30	4	1	3	4		2	3	2		3000	2	2	2	1	1	1	2		2	1	1	1	1	2	2	5	5	4	4	4	4	4	5	4	3	5	5	4	3	4	2	4	4	4	4	4	#NULL!	3	4
35	5	1	5	1		2	5	2		20000	5	3	2	1	1	1	2		1	1	1	1	1	2	2	3	4	4	2	4	4	5	2	3	4	4	5	3	5	5	3	4	3	5	2	3	#NULL!	2	4
28	3	1	1	3		2	2	2		5000	4	2	2	1	1	1	2		1	1	1	1	1	2	2	3	4	3	2	2	3	3	1	3	3	3	4	3	4	4	3	4	1	2	4	3	#NULL!	3	4
27	3	1	4	2		2	4	2		2000	2	1	1	1	1	1	3	On foot	2	1	1	1	1	2	2	4	4	3	4	4	4	4	3	4	3	3	3	4	4	3	4	4	1	4	4	3	#NULL!	3	3
22	2	1	2	2		2	5	1		5000	4	1	1	1	1	1	2		3	1	1	1	1	2	2	3	4	3	2	2	2	2	4	3	3	4	4	3	4	4	4	4	4	4	2	2	#NULL!	3	4
27	3	1	2	2		2	2	2		5000	4	2	2	1	1	1	2		2	1	1	2	1	1	2	3	4	4	1	2	4	5	4	4	2	3	3	4	4	3	4	3	2	4	4	3	#NULL!	4	4
33	4	1	4	4		2	2	2		3000	2	3	2	1	1	1	1		1	1	2	1	1	2	1	4	3	2	2	4	4	3	4	5	4	4	4	5	4	4	3	3	1	4	4	5	#NULL!	4	4
30	4	1	2	2		2	2	2		2000	2	1	1	1	1	1	3	On foot	1	1	1	1	1	2	2	3	4	3	2	4	4	4	4	4	3	3	4	4	3	4	4	4	4	5	4	3	#NULL!	3	4
30	4	1	5	1		2	5	2		20000	5	2	2	1	1	1	1		1	1	1	1	1	2	2	4	2	4	2	3	5	4	2	4	4	4	4	4	3	4	2	4	2	4	4	4	#NULL!	4	4
35	5	1	1	4		2	2	2		3000	2	2	2	1	1	1	2		4	2	1	1	1	2	2	1	3	3	2	2	1	2	2	3	3	3	4	3	1	1	2	2	1	4	2	3	#NULL!	2	4
27	3	1	3	2		2	3	1		10000	5	1	1	1	1	1	1		1	1	1	1	1	2	2	4	5	4	4	4	4	3	5	2	2	4	4	4	1	2	2	4	4	4	4	4	#NULL!	4	4
26	3	1	5	1		2	5	1		15000	5	1	1	1	1	1	3	On foot	4	1	1	1	1	2	1	1	5	2	1	2	2	1	4	1	2	1	3	2	4	2	2	2	3	1	1	2	#NULL!	1	3
21	2	1	2	4		2	2	2		4000	3	1	1	1	1	1	2		1	1	1	1	1	2	2	3	5	3	4	4	4	4	5	5	2	3	4	4	4	3	3	3	1	4	4	4	#NULL!	3	4
26	3	1	1	4		2	2	3		2000	2	2	2	1	1	1	2		2	1	1	1	1	2	1	2	4	5	1	3	4	4	4	4	3	4	4	4	4	4	3	4	4	4	4	4	#NULL!	2	4
34	4	1	2	4		3	#NULL!	#NULL!		5000	4	3	2	1	1	1	3	Ride	1	1	1	1	1	2	2	4	4	4	2	4	4	5	4	5	3	5	4	5	4	3	3	4	4	4	3	3	#NULL!	4	4
25	3	1	3	1		2	2	3		3000	2	2	2	1	1	1	2		4	1	1	1	1	2	2	1	3	2	2	2	4	2	1	1	3	2	1	1	2	1	3	4	3	4	2	2	#NULL!	3	2
30	4	1	3	4		2	3	2		5000	4	3	2	1	1	1	2		1	1	1	1	1	2	2	4	4	4	1	2	3	4	4	4	3	5	4	4	2	4	2	3	2	5	4	4	#NULL!	4	4
36	5	1	4	2		2	5	2		20000	5	5	2	1	1	1	2		1	1	1	2	1	2	2	5	2	2	4	4	3	5	5	5	2	5	4	5	2	4	2	4	2	4	4	5	#NULL!	4	4
32	4	1	2	4		2	2	3		4000	3	3	2	1	1	1	2		1	1	1	1	1	2	2	5	4	5	4	5	4	4	5	4	4	5	4	4	4	4	4	4	4	4	4	4	#NULL!	4	4
23	2	1	3	4		2	3	3		2000	2	1	1	1	1	1	2		3	1	1	1	1	2	2	1	3	4	1	2	3	2	1	3	2	2	4	2	2	2	3	2	1	4	2	2	#NULL!	2	4
35	5	1	1	2		2	2	3		1000	1	3	2	1	1	1	3	On foot	2	1	1	2	1	2	2	2	4	4	1	4	4	4	2	4	4	4	4	4	5	4	2	5	4	4	4	4	#NULL!	2	4
30	4	1	2	4		2	2	2		3000	2	2	2	1	1	1	2		4	1	1	1	1	2	2	1	1	1	4	4	5	4	5	5	5	4	4	5	4	4	4	4	4	4	4	4	#NULL!	4	4
33	4	1	5	2		2	5	2		15000	5	2	2	1	1	1	2		4	1	1	1	1	2	2	2	2	4	4	4	4	4	4	3	2	4	2	3	2	3	2	2	1	4	4	3	#NULL!	4	3
22	2	1	3	4		2	5	2		8000	5	1	1	1	1	1	1		4	1	1	1	1	2	2	4	4	4	4	4	4	4	4	4	3	4	3	4	3	3	3	4	3	2	2	4	#NULL!	4	3
23	2	1	3	2		2	4	2		4500	3	3	2	1	1	1	1		4	1	1	2	1	1	2	4	4	4	4	4	4	4	4	4	4	4	4	4	4	4	3	5	5	5	4	4	#NULL!	4	4
29	3	1	5	2		2	5	1		9000	5	1	1	1	1	1	2		4	1	1	1	1	1	2	4	3	4	4	4	4	4	4	4	4	5	3	3	4	4	2	3	2	4	4	4	#NULL!	1	4
24	2	1	4	4		2	3	2		4000	3	1	1	1	1	1	2		4	1	1	2	1	2	1	2	4	4	4	4	4	4	4	4	2	3	3	4	1	4	4	4	3	5	4	4	#NULL!	5	3
35	5	1	5	2		2	5	1		25000	5	4	2	1	1	1	3	Private car	4	1	1	1	1	2	2	4	4	4	4	4	4	4	4	4	4	4	4	4	3	4	4	4	4	4	4	4	#NULL!	4	4
25	3	1	2	2		2	2	2		6000	4	1	1	1	1	1	3	On foot	4	1	1	2	1	1	2	4	4	4	4	4	4	4	4	4	4	4	3	4	4	4	4	4	5	3	4	4	#NULL!	5	3
38	5	1	3	4		3	#NULL!	#NULL!		5000	4	6	2	1	1	1	3	On foot	4	1	1	1	1	1	2	1	1	1	3	2	3	3	3	2	3	2	2	1	3	2	3	2	2	2	4	3	#NULL!	1	1
24	2	1	2	4		2	2	3		3000	2	1	1	1	1	1	3	On foot	4	1	1	1	1	2	2	4	4	4	4	4	4	2	4	4	4	4	4	4	4	4	4	5	5	3	4	4	#NULL!	4	4
34	4	1	4	2		2	5	1		6000	4	2	2	1	1	1	3	Ride	4	1	1	1	1	2	2	2	2	4	4	4	4	1	1	2	3	2	3	2	2	1	3	3	3	2	2	2	#NULL!	1	3
35	5	1	4	1		2	5	1		10000	5	3	2	1	1	1	3	Ride	4	1	1	2	1	2	2	4	4	4	4	4	4	4	4	4	3	4	4	4	3	4	4	4	4	4	5	5	#NULL!	5	4
28	3	1	4	2		2	5	1		15000	5	2	2	1	1	1	1		4	1	1	1	1	2	2	2	4	4	4	4	4	4	4	4	4	4	4	4	4	4	4	4	4	4	4	4	#NULL!	4	4
31	4	1	3	4		2	5	1		12000	5	2	2	1	1	1	2		4	1	1	1	1	2	2	4	5	4	3	4	4	4	4	4	3	4	4	4	4	4	3	3	4	4	4	4	#NULL!	4	3
38	5	1	5	1		2	5	1		20000	5	1	1	1	1	1	3	Ride	4	1	1	1	1	1	1	5	4	4	4	5	5	5	5	5	4	4	3	4	4	4	4	3	4	4	4	4	#NULL!	4	3
25	3	1	2	4		2	2	2		2000	2	3	2	1	1	1	2		1	1	1	1	1	2	1	4	4	3	4	2	4	4	2	4	4	3	3	4	2	4	2	4	4	5	4	4	#NULL!	3	3
35	5	1	3	2		2	5	2		10000	5	4	2	1	1	1	3	On foot	3	1	1	1	1	2	2	4	5	4	4	4	4	4	4	4	3	4	4	5	2	3	3	4	1	4	3	3	#NULL!	4	4
21	2	2	2	4		2	3	2		4000	3	1	1	1	1	1	2		4	1	1	1	1	2	2	2	3	2	2	2	2	3	2	3	1	3	4	3	4	3	3	3	2	4	2	2	#NULL!	2	4
23	2	1	3	4		2	2	4		1000	1	2	2	1	1	1	2		2	1	1	1	1	2	2	4	4	4	4	2	4	2	3	4	1	4	4	4	4	4	2	5	2	4	2	3	#NULL!	3	4
26	3	1	3	4		2	3	2		10000	5	2	2	1	1	1	2		1	1	1	1	1	1	2	5	5	4	1	4	4	4	5	5	2	4	4	5	3	4	2	5	2	4	4	5	#NULL!	4	4
27	3	1	5	2		2	5	1		8000	5	1	1	1	1	1	2		1	1	2	1	1	2	2	3	3	4	4	2	4	3	3	3	2	1	3	3	2	2	3	4	1	4	3	4	#NULL!	4	3
24	2	1	3	4		2	3	2		10000	5	2	2	1	1	1	2		1	1	1	1	1	2	1	3	4	3	2	2	4	4	4	4	3	4	3	4	1	2	3	3	1	4	4	4	#NULL!	4	3
32	4	1	3	2		2	3	2		10000	5	4	2	1	1	1	2		1	1	1	2	1	1	2	3	4	4	2	3	4	4	5	4	3	4	4	4	4	3	3	4	2	4	4	4	#NULL!	3	4
32	4	1	5	2		2	5	1		8000	5	2	2	2	1	1	2		1	1	1	1	1	2	2	4	4	3	1	4	4	3	2	3	2	3	3	3	2	2	2	4	3	4	4	2	#NULL!	4	3
24	2	1	2	4		2	3	2		3000	2	1	1	1	1	1	2		1	1	1	1	1	2	2	5	5	4	2	4	4	4	4	4	2	4	5	4	4	4	2	4	4	4	4	4	#NULL!	4	5
27	3	1	3	4		2	5	2		5000	4	2	2	1	1	1	2		1	1	1	1	1	2	2	3	4	5	4	4	4	4	4	3	4	3	4	3	4	4	2	4	4	4	4	5	#NULL!	4	4
32	4	1	2	2		2	2	5		2000	2	4	2	1	1	1	2		1	1	1	1	1	2	2	4	3	4	4	2	3	3	4	3	2	3	4	3	3	2	2	3	1	5	4	3	#NULL!	4	4
23	2	1	2	4		2	2	3		900	1	2	2	1	1	1	2		2	1	1	1	1	2	2	5	3	4	4	5	4	4	5	4	4	4	4	4	3	4	2	5	2	4	4	4	#NULL!	4	4
25	3	1	1	3		2	2	3		1000	1	2	2	1	1	1	3	On foot	1	1	1	1	1	2	1	4	5	4	4	4	3	4	5	4	2	4	3	4	5	4	3	4	3	5	4	3	#NULL!	3	4
29	3	1	2	4		2	3	1		3000	2	2	2	1	1	1	2		3	2	1	1	1	1	1	1	1	1	2	1	2	1	4	2	2	2	3	1	3	3	3	4	3	3	2	1	#NULL!	1	3
32	4	1	3	2		2	5	2		10000	5	3	2	1	1	1	2		3	1	1	2	1	2	1	3	5	3	4	2	3	2	2	4	2	3	4	4	4	4	3	3	2	4	4	2	#NULL!	4	4
26	3	1	2	4		2	2	2		3000	2	2	2	1	1	1	2		3	1	1	2	1	2	1	4	2	4	4	4	3	4	3	3	3	3	4	3	4	4	3	3	2	4	4	3	#NULL!	4	4
30	4	1	5	1		2	3	2		10000	5	4	2	1	1	1	2		1	1	1	1	1	2	1	5	4	5	2	4	4	5	4	5	3	5	4	5	4	4	4	3	2	4	4	3	#NULL!	4	4
26	3	1	2	4		2	3	2		5500	4	5	2	1	1	1	3	On foot	1	1	1	1	1	2	2	5	4	4	3	4	5	4	5	4	3	4	5	4	4	4	4	4	3	4	4	4	#NULL!	5	4
24	2	1	3	2		2	3	2		10000	5	2	2	1	1	1	3	On foot	2	1	1	1	1	2	2	2	2	3	1	2	3	2	4	3	1	2	4	3	4	3	1	3	1	4	2	3	#NULL!	2	4
25	3	1	2	4		2	1	4		1000	1	2	2	1	1	1	2		4	1	1	1	1	2	2	4	4	4	2	4	2	3	4	3	4	3	2	3	3	2	4	4	4	4	4	4	#NULL!	4	2
37	5	1	1	4		2	2	2		3000	2	4	2	1	1	1	2		2	2	1	1	1	2	2	2	2	2	1	3	5	2	2	2	2	4	2	2	2	3	3	4	2	4	4	4	#NULL!	2	2
32	4	1	3	4		2	3	2		4500	3	2	2	1	1	1	2		1	1	1	1	1	2	2	5	5	4	2	2	4	4	4	4	3	4	4	4	3	4	2	4	4	4	4	4	#NULL!	5	4
30	4	1	2	4		2	3	2		2000	2	1	1	1	1	1	2		1	1	1	1	1	2	2	4	4	4	4	4	5	4	5	5	4	4	5	4	4	4	3	4	4	4	4	5	#NULL!	5	4
25	3	1	3	4		2	3	3		2000	2	1	1	1	1	1	2		2	1	1	1	1	2	2	4	4	3	2	2	4	3	4	3	1	2	4	3	4	2	1	2	1	4	3	3	#NULL!	4	4
31	4	1	5	1		2	4	1		6000	4	2	2	1	1	1	3	Private car	1	1	1	1	1	2	2	4	3	4	1	4	4	3	4	4	2	4	4	4	2	4	1	2	1	4	4	3	#NULL!	4	4
31	4	1	3	4		2	2	2		8000	5	3	2	1	1	1	2		1	1	1	1	1	2	2	5	4	4	4	4	4	4	4	4	3	4	3	4	3	4	3	4	2	4	4	3	#NULL!	4	3
27	3	1	5	1		2	5	1		10000	5	1	1	1	1	2	1		1	1	1	1	1	2	2	4	3	4	4	4	4	3	3	4	1	4	4	4	2	3	1	3	3	4	4	3	#NULL!	5	4
28	3	1	2	4		2	1	2		6000	4	1	1	1	1	1	1		2	2	2	1	1	2	2	2	3	2	2	2	4	2	2	3	3	3	2	3	3	3	3	5	2	2	2	2	#NULL!	2	2
23	2	1	3	2		2	3	2		11000	5	1	1	1	1	1	3	On foot	1	1	1	2	1	2	2	3	3	4	1	4	4	4	1	2	3	3	4	1	2	1	2	3	2	4	2	2	#NULL!	1	4
25	3	1	3	4		2	3	5		15000	5	1	1	1	1	1	2		1	1	1	1	1	2	2	4	4	4	4	4	4	4	4	4	4	4	4	4	4	3	3	4	2	5	4	4	#NULL!	4	4
29	3	2	3	4		2	3	2		20000	5	2	2	1	1	1	2		3	1	1	2	1	2	2	1	1	2	2	1	4	2	1	1	2	2	2	1	2	2	2	2	2	4	4	4	#NULL!	2	2
28	3	1	5	2		2	4	2		5000	4	2	2	1	1	1	2		1	1	1	1	1	2	2	5	5	4	4	2	4	5	3	4	5	5	4	4	5	4	5	5	4	4	4	4	#NULL!	5	4
30	4	1	2	2		2	3	2		10000	5	3	2	1	1	1	2		1	1	1	1	1	2	1	2	4	2	2	1	3	2	3	2	1	2	4	2	4	2	2	2	1	4	2	2	#NULL!	3	4
28	3	1	3	2		2	3	2		22000	5	2	2	1	1	1	2		1	1	1	2	1	2	2	5	5	4	2	4	5	4	1	2	4	4	4	2	2	4	4	4	2	4	4	4	#NULL!	2	4
29	3	2	1	4		2	3	2		8000	5	2	2	1	1	1	2		1	1	1	1	1	2	2	2	3	2	1	2	4	2	2	3	3	4	3	3	2	2	2	3	2	2	2	2	#NULL!	2	3
27	3	2	2	1		2	5	1		14000	5	2	2	1	1	1	2		3	1	1	2	1	2	1	3	4	2	2	2	2	3	2	3	2	4	2	2	2	3	1	3	1	4	2	2	#NULL!	3	2
34	4	2	2	4		2	3	2		6000	4	1	1	1	1	1	1		1	1	1	1	1	2	2	3	3	4	2	2	4	3	2	2	2	2	2	2	2	1	2	2	1	4	4	3	#NULL!	3	2
28	3	2	3	4		2	1	3		1500	1	2	2	1	1	1	2		1	1	1	1	1	2	2	2	4	2	1	2	4	2	2	2	2	3	2	2	2	3	3	4	2	4	2	2	#NULL!	2	2
35	5	1	2	4		2	5	1		7000	5	3	2	1	1	1	3	On foot	2	1	1	2	1	2	1	4	4	5	2	4	2	4	4	4	2	4	4	4	4	4	2	4	2	4	4	5	#NULL!	5	4
35	5	1	3	5	Merchant	2	3	2		5000	4	3	2	1	1	1	3	On foot	1	1	1	1	1	2	2	5	4	4	1	2	4	4	5	4	3	5	4	5	2	4	2	2	2	4	5	4	#NULL!	4	4
28	3	2	1	2		2	3	2		2000	2	2	2	1	1	1	2		1	1	1	1	1	2	2	3	3	2	2	2	2	2	2	3	2	3	3	3	3	2	2	4	2	5	4	4	#NULL!	2	3
30	4	2	2	4		2	3	2		7000	5	2	2	1	1	2	1		1	1	1	2	1	2	1	2	3	2	2	3	4	2	2	3	2	4	4	3	3	2	2	3	1	5	2	3	#NULL!	2	4
25	3	2	2	4		2	3	2		5000	4	1	1	1	1	1	2		4	1	1	1	1	2	1	1	2	1	1	2	2	2	2	2	1	2	2	1	2	2	2	2	1	4	2	2	#NULL!	1	2
23	2	1	2	4		2	3	2		4000	3	1	1	1	1	1	2		1	1	1	1	1	2	2	5	5	4	2	2	2	5	5	4	4	5	4	4	4	5	4	5	3	4	4	4	#NULL!	4	4
28	3	1	2	3		2	3	2		5800	4	1	1	1	1	1	2		1	1	1	1	1	2	2	5	5	4	3	4	5	4	4	5	5	5	5	5	4	4	4	4	4	4	4	5	#NULL!	5	4
30	4	1	4	1		2	5	1		8000	5	3	2	1	1	1	2		2	1	1	1	1	2	2	5	4	5	4	4	4	4	5	5	4	4	4	4	5	5	5	5	4	5	4	5	#NULL!	4	5
26	3	1	3	4		2	2	2		1500	1	1	1	1	1	1	1		1	1	1	1	1	1	2	5	5	4	4	4	5	4	5	5	5	5	5	4	5	5	5	4	4	4	5	5	#NULL!	5	5
25	3	1	2	4		2	5	1		10100	5	2	2	1	1	1	2		2	1	1	1	1	1	2	5	5	5	4	4	5	4	4	4	4	5	4	5	4	4	5	4	4	5	5	5	#NULL!	4	5
25	3	1	4	4		2	4	1		5300	4	1	1	1	1	1	2		1	1	1	1	1	2	2	5	5	5	5	5	4	5	4	5	4	5	5	5	4	5	5	5	5	4	5	5	#NULL!	5	5
29	3	1	3	4		4	#NULL!	#NULL!		580	1	2	2	1	1	1	2		2	1	1	1	1	2	2	5	4	4	4	5	4	5	5	5	5	4	4	4	5	4	5	5	4	4	4	4	#NULL!	5	4
28	3	1	2	2		2	3	2		5000	4	1	1	1	1	1	1		1	1	1	1	1	1	2	5	4	5	4	5	4	4	5	4	4	5	4	5	4	5	5	4	4	5	5	5	#NULL!	4	4
33	4	1	1	4		1	#NULL!	#NULL!		500	1	3	2	2	2	1	2		1	2	1	1	1	2	1	1	2	2	1	2	2	1	2	2	2	2	2	2	2	2	1	2	1	5	2	2	#NULL!	1	2
35	5	1	3	2		2	2	2		8000	5	2	2	1	1	1	2		1	1	1	1	1	2	2	5	5	5	4	5	4	5	4	5	4	5	5	5	5	5	5	5	4	4	5	5	#NULL!	5	5
31	4	1	4	2		2	4	2		5300	4	1	1	1	1	1	2		1	1	1	1	1	2	2	5	4	5	4	4	5	5	4	5	4	5	4	4	4	4	5	5	4	5	5	5	#NULL!	4	5
29	3	1	2	2		2	2	3		3000	2	1	1	1	1	1	2		2	1	1	1	1	2	2	5	4	4	5	4	4	5	4	5	4	4	5	5	5	4	4	4	4	4	5	5	#NULL!	5	4
39	5	1	5	1		2	5	1		12000	5	3	2	1	1	1	2		2	1	1	1	1	2	2	5	4	5	5	4	5	5	4	5	4	5	4	5	4	5	5	5	5	5	4	5	#NULL!	4	4
35	5	1	2	4		2	2	3		2500	2	3	2	1	1	1	2		2	1	2	1	1	1	1	5	4	4	3	4	4	4	5	4	5	4	5	4	4	5	4	5	4	5	4	4	#NULL!	4	5
25	3	1	3	3		1	#NULL!	#NULL!		2800	2	1	1	2	2	1	2		1	2	1	1	1	2	2	4	4	4	4	4	5	5	5	5	4	4	4	4	4	5	5	4	4	5	5	5	#NULL!	5	5
28	3	1	2	4		2	3	3		2000	2	1	1	1	1	2	1		2	1	1	1	1	2	2	4	4	4	1	2	2	4	4	4	4	4	4	4	4	5	4	5	4	4	4	3	#NULL!	4	4
23	2	1	2	4		2	1	2		5500	4	1	1	1	1	1	1		1	1	1	1	1	2	2	5	4	4	4	4	4	4	4	5	3	4	5	4	3	3	4	4	2	4	4	4	#NULL!	4	5
24	2	1	2	4		2	2	2		4000	3	2	2	1	1	1	1		1	1	1	1	1	2	2	3	4	4	1	2	2	4	4	5	4	4	4	4	3	4	4	5	4	4	2	4	#NULL!	3	4
23	2	1	1	2		2	3	5		7000	5	1	1	1	1	1	2		2	1	1	2	1	2	2	3	4	4	2	2	2	4	1	2	4	4	4	2	3	4	4	4	2	4	2	4	#NULL!	3	4
24	2	1	3	4		2	3	1		5000	4	1	1	1	1	1	2		1	1	1	1	1	2	2	3	4	3	2	4	4	3	5	4	2	4	3	4	2	4	3	3	2	4	2	3	#NULL!	3	4
27	3	1	5	2		2	5	1		15000	5	1	1	1	1	1	2		1	1	1	1	1	2	2	5	2	2	2	2	2	3	4	4	1	2	3	4	1	4	3	2	2	4	4	3	#NULL!	3	3
27	3	1	1	1		2	3	1		1000	1	2	2	1	1	1	2		3	1	1	1	1	2	1	3	4	4	2	2	4	4	4	4	2	4	3	4	2	2	2	4	4	4	4	4	#NULL!	3	3
25	3	1	2	1		2	3	5		7000	5	1	1	1	1	1	3	Ride	1	1	1	1	1	2	2	2	3	4	4	4	4	4	2	3	4	3	4	3	2	4	3	4	4	4	4	4	#NULL!	2	4
38	5	1	1	4		2	1	3		1400	1	3	2	1	1	1	2		1	1	1	1	1	2	2	4	4	4	2	4	5	4	4	4	3	4	4	4	4	4	4	4	4	4	4	4	#NULL!	5	4
23	2	1	3	2		2	5	2		15000	5	1	1	1	1	1	3	Ride	2	1	1	1	1	2	2	4	3	4	4	2	4	4	4	4	3	4	4	4	2	4	2	3	3	4	4	4	#NULL!	4	4
28	3	1	3	4		2	4	2		9800	5	4	2	1	1	1	2		1	1	1	1	1	2	2	2	5	4	2	2	2	4	4	3	3	4	4	3	2	3	2	4	2	4	4	4	#NULL!	2	4
27	3	1	2	1		2	3	1		8000	5	1	1	1	1	1	2		2	1	1	1	1	2	2	2	4	3	2	3	4	3	4	3	1	3	4	3	2	2	1	4	4	4	1	3	#NULL!	2	4
24	2	1	3	4		2	3	2		1500	1	1	1	1	1	1	3	On foot	1	1	1	1	1	2	1	3	4	3	2	4	4	2	4	3	2	3	3	3	2	4	4	3	4	4	4	4	#NULL!	4	3
24	2	1	3	3		1	#NULL!	#NULL!		1000	1	2	2	1	2	1	2		1	1	1	1	1	2	2	4	4	4	4	4	4	4	4	4	4	5	4	4	4	4	2	4	4	4	4	4	#NULL!	3	4
35	5	1	1	4		2	3	2		3000	2	3	2	1	1	1	3	Ride	1	1	1	1	1	2	2	4	5	4	4	4	4	4	4	4	3	4	4	5	3	4	4	4	4	5	5	4	#NULL!	4	4
21	2	2	3	4		2	2	2		3500	3	1	1	1	1	1	2		2	1	1	1	1	2	2	5	4	2	2	2	4	3	4	3	1	4	4	3	2	2	3	4	4	4	2	3	#NULL!	4	4
27	3	1	2	4		2	3	2		6000	4	2	2	1	1	1	3	Private car	3	1	1	1	1	2	2	5	4	4	4	4	5	4	5	4	2	4	5	4	4	5	4	5	4	4	2	4	#NULL!	5	4
23	2	1	5	2		2	5	1		10000	5	1	1	1	1	2	1		1	1	1	1	1	2	2	4	4	4	4	4	4	4	4	4	3	4	4	4	3	4	4	4	2	4	4	5	#NULL!	4	4
25	3	1	4	4		2	3	2		5000	4	1	1	1	1	1	1		1	1	1	1	1	2	2	4	4	4	3	3	4	4	4	4	4	4	4	4	3	4	4	3	2	4	2	4	#NULL!	4	4
25	3	1	2	4		2	1	2		6200	5	1	1	1	1	1	2		2	1	1	1	1	2	2	4	4	4	2	2	5	4	4	4	3	4	4	4	3	4	3	4	2	4	4	4	#NULL!	3	4
27	3	1	4	2		2	5	1		6000	4	1	1	1	1	1	2		1	1	1	1	1	2	2	3	3	4	2	2	4	4	4	4	4	4	4	4	4	4	2	4	4	4	4	4	#NULL!	3	4
27	3	1	2	4		2	2	2		4000	3	2	2	1	1	1	3	Ride	1	1	1	1	1	2	1	5	4	4	2	4	4	4	4	4	4	4	3	4	2	4	2	5	2	4	4	4	#NULL!	5	3
26	3	1	2	4		2	3	3		2500	2	1	1	1	1	1	3	On foot	2	1	1	1	1	2	2	5	4	4	4	4	4	4	4	3	2	3	3	3	2	2	1	4	2	4	2	4	#NULL!	4	3
25	3	1	2	4		2	3	2		5500	4	2	2	1	1	1	3	On foot	1	1	1	1	1	2	2	4	5	4	1	4	4	5	3	4	3	3	3	4	4	3	4	2	2	5	5	4	#NULL!	3	4
29	3	1	4	2		2	3	3		2000	2	1	1	1	1	1	1		2	1	1	1	1	1	2	5	4	4	4	4	5	3	4	3	2	4	5	4	2	4	2	4	2	5	4	5	#NULL!	4	4
35	5	1	3	3		4	#NULL!	#NULL!		1000	1	2	2	1	2	1	3	On foot	3	1	1	1	1	2	2	5	4	5	4	4	5	4	4	4	4	4	4	4	4	3	4	4	2	4	4	4	#NULL!	4	4
25	3	1	2	4		2	3	3		3000	2	2	2	1	1	1	2		1	1	1	1	3	2	2	4	4	4	2	4	4	4	4	4	3	4	4	4	4	4	3	4	2	4	2	2	#NULL!	4	4
27	3	1	3	4		2	3	5		8000	5	2	2	1	1	1	2		3	1	1	2	1	2	2	4	4	4	2	4	3	3	4	4	4	4	4	4	4	4	2	2	1	4	4	4	#NULL!	4	4
26	3	1	3	4		2	5	1		10000	5	1	1	1	1	1	2		2	1	1	1	1	2	2	5	5	4	2	4	4	3	4	3	1	3	4	3	2	4	2	4	2	5	2	4	#NULL!	4	4
25	3	1	2	4		2	3	1		3000	2	1	1	1	1	1	2		1	1	1	1	1	2	2	4	4	4	2	4	4	4	4	4	4	4	4	4	4	4	3	5	2	4	4	4	#NULL!	4	4
25	3	1	5	2		2	4	2		11000	5	1	1	1	1	1	1		1	1	1	1	1	2	2	4	4	4	4	4	4	3	4	3	3	4	4	3	4	3	3	4	4	5	4	4	#NULL!	3	4
26	3	1	2	4		2	3	2		4000	3	2	2	1	1	1	2		1	1	1	1	1	2	2	4	3	4	2	4	4	4	5	4	1	3	5	4	2	3	2	3	2	4	2	3	#NULL!	4	4
27	3	1	3	2		2	3	2		10000	5	2	2	1	1	1	2		1	1	2	1	1	2	2	4	4	4	1	4	4	4	4	4	4	4	4	4	4	4	4	4	2	4	4	4	#NULL!	4	4
24	2	1	3	4		2	3	2		6000	4	1	1	1	1	1	2		4	1	1	2	1	2	2	1	2	2	2	2	2	1	1	1	2	2	3	1	4	2	4	3	2	4	2	2	#NULL!	1	3
28	3	1	5	1		2	2	2		5000	4	1	1	1	1	1	2		1	1	1	1	1	2	1	4	3	4	2	4	4	4	4	4	1	4	5	4	2	4	2	2	2	5	4	4	#NULL!	4	5
30	4	1	1	2		2	2	1		3000	2	3	2	1	1	1	2		3	1	1	1	1	2	2	4	4	3	2	2	4	3	4	4	2	4	4	4	3	4	3	4	4	4	2	4	#NULL!	4	4
26	3	1	3	4		2	2	3		3000	2	2	2	1	1	1	3	On foot	2	1	1	1	1	2	2	4	4	4	4	2	4	4	4	4	3	4	4	4	4	5	3	4	4	4	4	4	#NULL!	4	4
30	4	1	2	4		2	2	5		6000	4	3	2	1	1	1	2		1	1	1	1	1	2	2	2	4	4	2	4	4	4	2	3	3	4	4	3	3	4	2	2	2	4	4	4	#NULL!	4	4
27	3	1	2	4		2	2	5		7000	5	2	2	1	1	1	1		3	1	1	1	1	2	1	4	3	3	4	4	4	4	4	4	4	4	4	4	4	3	4	4	3	4	2	4	#NULL!	4	4
27	3	1	5	2		2	5	2		12000	5	2	2	1	1	1	2		3	1	1	1	1	2	1	3	4	3	1	4	2	2	4	3	4	4	4	3	2	3	2	3	2	4	4	4	#NULL!	3	4
28	3	1	2	4		2	2	2		2000	2	3	2	1	1	1	2		2	1	1	1	1	2	2	4	3	4	2	4	4	4	4	5	4	3	4	4	2	3	3	4	4	4	4	4	#NULL!	4	4
33	4	1	2	2		2	4	5		7000	5	3	2	1	1	1	2		1	1	1	1	1	2	1	3	4	4	2	4	4	4	3	4	2	5	3	3	2	4	1	4	3	4	4	2	#NULL!	4	3
22	2	1	2	4		2	3	2		4000	3	1	1	1	1	1	2		2	1	1	1	1	2	2	4	4	4	1	4	2	4	4	4	2	4	4	4	2	5	3	4	2	5	4	4	#NULL!	4	4
26	3	1	1	2		2	1	2		3000	2	2	2	1	1	1	2		1	1	1	1	1	1	2	5	4	5	1	2	2	4	4	4	1	2	4	4	4	4	1	4	2	2	4	2	#NULL!	4	4
25	3	1	3	4		2	3	2		3000	2	1	1	1	1	1	1		1	1	1	1	1	2	1	3	4	4	4	2	4	2	2	3	2	2	2	3	4	2	2	3	1	4	2	3	#NULL!	3	2
22	2	1	2	4		2	3	2		4000	3	2	2	1	1	2	1		4	1	1	2	1	2	2	4	3	4	2	4	2	4	4	3	2	2	2	3	4	4	2	3	4	4	4	3	#NULL!	3	2
27	3	1	3	1		2	3	2		4500	3	1	1	1	1	1	3	Ride	1	1	1	1	1	2	2	5	4	2	2	4	4	3	5	4	4	4	4	4	4	4	4	4	2	5	5	4	#NULL!	4	4
31	4	1	4	2		2	4	2		6000	4	1	1	1	1	1	3	Private car	1	1	1	1	1	2	2	5	5	5	4	4	4	4	5	4	2	4	4	4	1	4	2	4	4	5	4	4	#NULL!	5	4
26	3	1	3	2		2	3	2		9000	5	1	1	1	1	1	1		1	1	1	2	1	2	2	4	4	4	2	2	4	5	4	3	4	5	4	3	3	3	4	4	4	4	4	4	#NULL!	3	4
38	5	1	2	4		2	3	2		3000	2	2	2	1	1	1	2		1	1	1	1	1	2	2	5	5	4	4	4	4	4	5	4	4	4	4	4	4	4	4	4	4	4	4	5	#NULL!	5	4
25	3	1	3	4		2	3	2		7000	5	2	2	1	1	1	1		1	1	1	2	1	2	2	4	2	4	4	4	4	4	3	3	4	4	4	3	4	4	2	4	2	2	1	2	#NULL!	4	4
23	2	1	2	4		2	3	1		6000	4	2	2	1	1	1	3	On foot	2	1	1	1	1	2	2	4	4	4	2	4	4	4	4	4	4	3	4	3	4	4	4	2	2	4	4	4	#NULL!	4	4
29	3	1	2	4		2	2	2		5000	4	2	2	1	1	1	2		1	1	1	1	1	2	2	2	4	4	1	4	4	4	2	4	4	4	3	4	4	2	4	4	2	4	4	4	#NULL!	3	4
30	4	1	3	2		2	3	2		8500	5	2	2	1	1	1	2		1	1	1	1	1	2	1	4	5	5	2	4	4	4	4	3	2	4	4	3	4	3	2	3	2	4	4	4	#NULL!	4	4
26	3	1	1	4		2	1	3		2500	2	1	1	1	1	1	2		1	1	1	1	1	2	2	2	3	2	1	2	4	4	4	3	3	2	3	3	2	2	3	4	2	4	4	4	#NULL!	4	3
25	3	1	4	4		2	3	2		6000	4	1	1	1	1	1	2		1	1	1	1	1	2	2	5	4	3	4	4	4	4	4	4	4	4	4	5	2	4	2	4	4	4	4	5	#NULL!	4	4
39	5	1	2	2		2	2	2		3500	3	4	2	1	1	1	2		1	1	1	1	1	2	1	4	4	4	2	2	4	4	3	2	3	3	4	2	4	4	3	4	2	4	4	4	#NULL!	4	4
26	3	1	3	4		2	3	5		7500	5	2	2	1	1	1	2		2	1	1	1	1	2	2	5	3	4	4	2	2	4	2	2	4	4	4	2	2	2	3	4	2	4	4	4	#NULL!	4	4
20	2	1	2	4		2	3	1		4000	3	1	1	1	1	1	2		1	1	1	1	1	2	2	3	3	3	1	2	4	2	2	3	2	3	4	3	2	3	4	4	4	2	2	2	#NULL!	3	4
30	4	1	2	4		2	3	5		9000	5	2	2	1	1	1	2		1	1	1	1	1	2	2	4	3	4	2	2	4	3	4	3	2	3	4	3	4	4	2	4	2	4	2	3	#NULL!	3	4
36	5	1	2	3		3	#NULL!	#NULL!		3000	2	2	2	1	1	1	1		1	1	1	1	1	2	2	4	3	4	2	2	4	4	5	4	3	3	4	4	2	3	2	4	3	4	4	4	#NULL!	4	4
24	2	1	4	4		2	3	2		9000	5	1	1	1	1	1	2		3	1	1	1	1	1	2	3	4	4	4	4	4	4	4	4	4	3	4	4	3	4	4	4	2	2	2	3	#NULL!	4	4
28	3	1	3	2		2	2	2		9000	5	1	1	1	1	1	2		1	1	1	1	1	2	2	4	4	4	4	4	4	4	4	4	4	3	4	4	4	4	3	4	2	4	4	4	#NULL!	4	4
25	3	1	2	2		2	3	2		12000	5	2	2	1	1	1	2		1	1	1	1	1	2	2	4	4	4	4	4	4	4	4	4	2	5	4	4	4	4	2	5	2	4	4	4	#NULL!	5	4
22	2	1	2	4		2	3	2		10000	5	1	1	1	1	1	2		4	1	1	1	1	2	1	2	3	3	2	4	3	2	1	2	2	2	4	2	2	2	2	3	3	4	4	3	#NULL!	2	4
29	3	1	3	4		2	3	5		10000	5	4	2	1	1	1	2		4	1	1	1	1	2	2	2	3	4	4	2	4	4	2	2	2	4	2	2	2	1	3	4	2	4	4	4	#NULL!	2	2
26	3	1	1	4		2	2	3		2000	2	2	2	1	1	1	2		1	1	1	1	1	2	2	3	4	4	1	4	4	3	4	3	3	3	3	2	2	2	2	3	2	4	4	2	#NULL!	2	3
19	1	1	2	4		2	2	3		3000	2	2	2	1	1	1	3	On foot	1	1	1	1	1	2	2	2	3	2	1	2	2	1	2	1	2	2	2	1	4	2	2	2	1	4	4	2	#NULL!	2	2
25	3	1	2	4		2	2	2		5000	4	2	2	1	1	1	3	Ride	4	2	1	1	1	2	2	1	4	4	2	4	2	2	2	2	2	2	1	2	2	2	2	3	2	4	2	2	#NULL!	2	2
37	5	1	3	2		2	4	2		3000	2	3	2	1	1	1	2		1	1	1	1	1	1	2	5	2	4	4	4	4	4	5	4	2	5	4	4	4	4	3	4	2	4	4	5	#NULL!	5	4
26	3	1	4	1		2	5	1		6000	4	1	1	1	1	1	3	Ride	1	1	1	1	1	2	2	4	4	3	2	2	3	3	2	4	2	3	2	4	4	4	2	4	2	4	4	2	#NULL!	4	2
28	3	1	2	4		2	2	2		2000	2	4	2	1	1	1	2		2	1	1	1	1	2	2	4	4	4	4	4	4	4	4	4	4	4	4	4	4	4	4	4	2	4	4	4	#NULL!	4	4
24	2	1	3	2		2	3	2		7000	5	1	1	1	1	1	2		1	1	1	1	1	2	2	4	4	4	4	2	4	4	4	4	2	4	4	4	2	3	2	3	2	4	4	4	#NULL!	4	4
34	4	1	3	4		2	3	3		5000	4	4	2	1	1	1	3	On foot	2	1	1	1	1	2	2	4	3	4	4	4	4	4	4	4	2	3	4	4	2	4	2	3	4	4	2	2	#NULL!	3	4
34	4	1	1	3		2	3	1		3000	2	4	2	1	1	1	1		1	1	1	1	1	2	2	4	4	4	2	4	4	4	4	4	2	4	4	4	4	4	4	4	2	4	4	4	#NULL!	4	4
25	3	1	2	2		2	3	1		4000	3	1	1	1	1	1	2		1	1	1	1	1	2	2	4	4	3	2	4	4	4	4	4	4	4	4	4	4	4	4	4	3	4	4	4	#NULL!	4	4
29	3	1	1	4		2	1	2		6000	4	3	2	1	1	1	2		1	1	1	1	1	2	2	4	4	4	2	4	4	3	4	4	4	4	4	4	3	3	4	5	2	4	4	4	#NULL!	4	4
30	4	1	3	4		2	3	1		4000	3	2	2	1	1	1	3	On foot	3	1	1	1	1	2	2	4	4	4	2	4	4	2	2	2	4	4	4	2	3	3	4	4	4	4	4	4	#NULL!	2	4
20	2	1	3	4		2	3	1		7000	5	1	1	1	1	1	2		1	1	1	1	1	2	2	4	4	4	4	4	4	3	4	4	2	4	4	4	4	4	2	4	2	4	4	4	#NULL!	4	4
25	3	1	5	4		2	5	2		10000	5	1	1	1	1	1	2		1	1	1	1	1	2	2	2	3	4	2	4	4	4	1	2	4	3	4	2	4	4	2	3	2	4	4	2	#NULL!	3	4
30	4	1	5	2		2	5	2		3000	2	4	2	1	1	1	2		1	1	1	1	1	2	2	5	5	4	2	4	5	4	5	5	4	4	5	5	4	4	2	4	2	5	4	5	#NULL!	5	4
23	2	1	2	2		2	3	2		3000	2	1	1	1	1	1	3	On foot	1	1	1	1	1	2	2	4	4	3	4	4	4	3	4	4	2	4	4	4	4	2	2	4	2	4	4	4	#NULL!	3	4
33	4	1	4	2		2	4	5		10000	5	3	2	1	1	1	2		3	1	1	1	1	2	1	2	4	2	4	4	2	2	1	2	2	4	1	2	2	2	2	3	2	4	4	2	#NULL!	4	1
38	5	1	2	4		2	5	1		10900	5	6	2	1	2	1	2		1	1	1	1	1	1	2	4	3	3	2	4	3	3	2	2	2	2	1	2	2	2	2	2	2	2	4	2	#NULL!	2	1
30	4	1	3	4		2	4	2		6000	4	3	2	1	1	1	2		2	1	1	2	1	2	2	5	4	4	4	4	4	4	4	4	4	4	4	4	3	4	2	3	2	4	4	4	#NULL!	4	4
27	3	1	3	4		2	4	1		4000	3	2	2	1	1	1	2		2	1	1	1	1	2	2	2	4	4	2	4	4	3	2	2	2	4	4	2	2	2	2	4	2	4	2	2	#NULL!	2	4
25	3	1	3	4		2	3	2		5000	4	2	2	1	1	1	3	Ride	2	1	1	1	1	2	2	4	4	4	2	4	4	2	4	5	4	3	4	5	2	4	4	4	2	4	4	4	#NULL!	4	4
38	5	1	2	4		2	3	2		4000	3	4	2	1	1	1	2		1	1	1	1	1	2	2	4	3	4	4	4	4	4	4	3	3	4	4	3	4	4	4	5	4	4	4	3	#NULL!	4	4
21	2	1	2	4		2	4	2		5000	4	1	1	1	1	1	2		1	1	1	1	1	2	2	4	4	4	4	4	4	4	4	4	4	2	2	4	4	2	4	4	2	4	4	4	#NULL!	4	2
26	3	1	3	4		2	5	1		5000	4	2	2	1	1	1	3	On foot	1	1	1	1	1	2	2	5	4	4	4	4	4	4	5	5	4	4	2	4	4	4	4	4	2	4	4	4	#NULL!	5	2
31	4	1	3	2		2	3	2		6000	4	2	2	1	1	1	2		1	1	1	1	1	2	2	3	3	4	2	4	4	4	2	2	2	4	4	2	4	4	4	4	2	4	4	4	#NULL!	2	4
20	2	1	1	3		3	#NULL!	#NULL!		1600	2	1	1	1	2	1	2		1	2	1	1	1	2	2	5	4	4	2	4	3	4	4	3	2	4	4	3	2	3	4	4	2	4	2	4	#NULL!	4	4
25	3	1	2	4		2	3	2		5500	4	2	2	1	1	1	2		3	1	1	2	1	2	2	4	3	4	2	4	4	4	4	2	4	4	4	2	4	2	4	4	2	2	2	4	#NULL!	4	4
25	3	1	2	4		2	3	2		3000	2	2	2	1	1	1	1		1	1	1	1	1	1	2	5	4	4	4	4	4	4	4	5	3	4	4	5	4	4	4	3	4	2	4	4	#NULL!	4	4
24	2	1	2	4		2	2	2		4000	3	2	2	1	1	1	3	Ride	2	2	1	1	1	2	1	4	4	4	4	2	2	4	4	4	3	4	4	4	4	4	4	4	2	4	5	4	#NULL!	4	4
22	2	1	2	3		2	2	5		7000	5	1	1	1	1	1	2		1	1	1	1	1	2	2	3	4	4	4	4	4	4	4	3	2	4	4	3	3	4	2	4	2	4	4	3	#NULL!	4	4
29	3	1	3	2		2	3	2		8000	5	1	1	1	1	1	2		1	1	1	1	1	2	2	5	5	4	4	4	4	5	5	5	4	4	4	5	4	5	4	5	2	4	5	5	#NULL!	5	4
36	5	1	2	4		2	4	1		4500	3	5	2	1	1	1	2		2	1	1	1	1	2	2	4	5	4	2	2	4	4	4	3	2	4	4	3	4	4	2	3	2	4	2	3	#NULL!	4	4
28	3	1	5	2		2	5	1		6500	5	5	2	1	1	1	2		4	1	1	1	1	2	2	5	4	4	4	4	4	4	4	4	2	3	3	3	3	3	2	3	2	4	4	4	#NULL!	4	3
27	3	1	5	1		2	5	1		9000	5	2	2	1	1	1	1		2	1	1	2	1	2	2	1	2	2	4	3	4	4	4	4	4	4	3	4	4	3	4	4	4	4	4	4	#NULL!	2	3
35	5	1	5	1		2	5	1		6100	5	1	1	1	1	1	1		2	1	1	1	1	2	2	3	4	3	4	5	3	4	4	4	3	5	3	3	3	4	3	4	2	3	3	4	#NULL!	3	3
34	4	1	1	3		3	#NULL!	#NULL!		1500	1	2	2	1	2	1	3	On foot	3	2	1	1	1	1	2	3	4	3	2	2	4	3	4	3	2	4	4	3	4	2	2	5	2	4	4	4	#NULL!	2	4
32	4	1	2	4		2	3	1		7500	5	4	2	1	1	1	2		3	1	1	1	1	2	2	5	5	4	4	4	4	4	5	5	4	5	5	4	4	4	4	5	2	5	5	4	#NULL!	4	4
26	3	1	3	4		2	5	1		6000	4	1	1	1	1	1	2		1	1	1	1	1	2	2	5	5	5	4	4	4	4	5	5	4	5	5	5	4	5	2	4	4	5	5	5	#NULL!	5	5
38	5	1	2	2		4	#NULL!	#NULL!		5300	4	3	2	1	1	1	2		2	2	1	1	1	1	2	2	2	2	1	2	4	1	2	2	2	5	5	2	4	2	2	4	2	5	2	2	#NULL!	2	5
29	3	1	3	4		2	3	5		5500	4	1	1	1	1	1	2		1	1	1	1	1	2	2	4	4	5	2	4	4	4	5	4	2	4	4	4	4	4	2	4	2	4	2	3	#NULL!	4	4
25	3	1	4	2		2	5	2		3000	2	1	1	1	1	1	3	On foot	1	1	1	1	1	2	2	5	4	4	4	5	4	4	4	4	4	5	4	4	4	5	4	5	2	4	4	4	#NULL!	5	4
32	4	1	3	4		2	3	2		5000	4	1	1	1	1	1	1		2	1	1	2	1	2	2	4	4	4	4	4	4	2	4	4	2	5	4	4	4	4	2	5	4	4	4	5	#NULL!	5	4
29	3	1	2	4		2	3	1		6500	5	2	2	1	1	1	1		1	1	1	1	1	1	2	4	4	4	4	2	4	4	4	4	4	4	5	4	5	4	4	5	2	4	4	4	#NULL!	4	4
21	2	1	4	4		2	3	1		4000	3	1	1	1	1	1	2		2	1	1	2	1	2	2	5	4	4	2	4	4	4	4	3	4	2	4	3	4	3	4	4	2	4	4	2	#NULL!	4	4
30	4	1	2	4		2	1	3		2000	2	4	2	1	1	1	3	On foot	1	1	1	1	1	2	2	5	5	4	4	4	5	4	4	4	4	5	4	5	4	5	4	5	4	4	4	4	#NULL!	5	4
21	2	1	3	4		2	3	2		3000	2	1	1	1	1	1	3	On foot	1	1	1	2	1	2	2	4	4	4	4	4	4	4	4	4	4	3	4	4	4	4	4	4	2	4	4	3	#NULL!	4	4
25	3	1	2	4		2	2	3		2000	2	2	2	1	1	1	2		1	1	1	1	1	2	2	4	4	4	4	4	4	4	4	4	4	4	4	4	4	4	2	4	2	4	2	4	#NULL!	4	4
30	4	1	2	4		2	3	2		3000	2	2	2	1	1	1	3	On foot	1	1	1	1	1	2	2	5	4	4	4	4	4	4	5	5	2	5	4	4	4	4	2	5	2	4	4	3	#NULL!	4	4
24	2	1	4	4		2	5	2		8500	5	1	1	1	1	1	3	Private car	1	1	1	1	1	2	2	4	4	4	4	4	4	4	4	4	4	4	4	4	2	4	4	4	2	4	4	4	#NULL!	4	4
28	3	1	3	4		2	5	2		7500	5	2	2	1	1	1	2		1	1	1	1	1	2	2	5	4	4	4	2	4	4	4	4	4	4	4	4	2	4	4	5	4	4	4	4	#NULL!	4	4
29	3	1	2	4		2	3	1		5000	4	4	2	1	1	1	2		1	1	1	1	1	2	2	4	4	4	4	4	4	3	4	5	4	4	4	5	2	4	4	4	2	4	4	4	#NULL!	5	4
27	3	1	3	2		2	5	2		2000	2	1	1	1	1	1	3	On foot	1	1	1	1	1	1	1	5	5	5	2	4	4	5	4	5	4	4	5	5	4	4	2	5	2	4	5	3	#NULL!	5	4
24	2	1	2	3		2	2	3		2500	2	2	2	1	1	1	2		3	1	1	1	1	2	2	4	3	3	2	2	4	2	3	3	2	3	4	3	4	4	2	3	2	4	2	2	#NULL!	4	4
[truncated: 15 more columns]
